# Supplementary material for: Repeated Social Defeat Exaggerates Fibrin-Rich Clot Formation by Enhancing Neutrophil Extracellular Trap Formation via Platelet–Neutrophil Interactions
Source: Cells. 2021 Nov 28;10(12):3344. doi: 10.3390/cells10123344 (PMC8699805; doi:10.3390/cells10123344)
Supplement: Supplementary file 1 [file cells-10-03344-s001.zip]

Archive with 1 entries (1 files):
- cells-1470344-supplementary.pdf
